# Supplementary material for: Rational Design of Disulfide Bridges in BbPETaseCD for Enhancing the Enzymatic Performance in PET Degradation
Source: Molecules. 2023 Apr 17;28(8):3528. doi: 10.3390/molecules28083528 (PMC10146679; doi:10.3390/molecules28083528)
Supplement: Supplementary file 1 [file molecules-28-03528-s001.zip]

Archive with 1 entries (1 files):
- molecules-2326480-supplementary.pdf
